# Supplementary material for: Real-Hardware Deployment of a Nussbaum-Function PID Controller on a Current-Controlled Low-Cost Actuator via Hardware-Aware Optuna Tuning
Source: Sensors (Basel). 2026 Jul 3;26(13):4212. doi: 10.3390/s26134212 (PMC13364380; doi:10.3390/s26134212)
Supplement: Supplementary file 1 [file sensors-26-04212-s001.zip]

Archive with 1 entries (1 files):
- sensors-4384577-supplementary.pdf
